# Supplementary material for: CM-Dil Staining and SEC of Plasma as an Approach to Increase Sensitivity of Extracellular Nanovesicles Quantification by Bead-Assisted Flow Cytometry
Source: Membranes (Basel). 2021 Jul 13;11(7):526. doi: 10.3390/membranes11070526 (PMC8303825; doi:10.3390/membranes11070526)
Supplement: Supplementary file 1 [file membranes-11-00526-s001.zip]

Archive with 1 entries (1 files):
- membranes-1255937-supplementary.pdf
